# Supplementary material for: Proteomic Analysis of the Mammalian Katanin Family of Microtubule-severing Enzymes Defines Katanin p80 subunit B-like 1 (KATNBL1) as a Regulator of Mammalian Katanin Microtubule-severing
Source: Mol Cell Proteomics. 2016 Feb 29;15(5):1658–69. doi: 10.1074/mcp.M115.056465 (PMC4858946; doi:10.1074/mcp.M115.056465)
Supplement: Supplemental Data [file 10.1074_M115.056465_mcp.M115.056465-2.xlsx]

## Sheet: A1 Mitotic Interactors
Protein	Accession	Num. of significant sequences	% coverage	Description
KATNA1	O75449	450	78.8	Katanin p60 ATPase-containing subunit A1 OS=Homo sapiens GN=KATNA1 PE=1 SV=1
KATNAL1	Q9BW62	97	27.3	Katanin p60 ATPase-containing subunit A-like 1 OS=Homo sapiens GN=KATNAL1 PE=1 SV=1
HACE1	H0YC01	7	27.3	E3 ubiquitin-protein ligase HACE1 (Fragment) OS=Homo sapiens GN=HACE1 PE=4 SV=1
KATNB1	Q9BVA0	244	71.8	Katanin p80 WD40 repeat-containing subunit B1 OS=Homo sapiens GN=KATNB1 PE=1 SV=1
KATNBL1	Q9H079	67	63.5	KATNB1-like protein 1 OS=Homo sapiens GN=KATNBL1 PE=2 SV=1
TUBB	P07437	31	41.4	Tubulin beta chain OS=Homo sapiens GN=TUBB PE=1 SV=2
TUBB4B	P68371	25	38.7	Tubulin beta-4B chain OS=Homo sapiens GN=TUBB4B PE=1 SV=1
TUBB4A	P04350	21	30.2	Tubulin beta-4A chain OS=Homo sapiens GN=TUBB4A PE=1 SV=2
TUBB2A	Q13885	20	30.6	Tubulin beta-2A chain OS=Homo sapiens GN=TUBB2A PE=1 SV=1
TUBB3	Q13509	15	26.7	Tubulin beta-3 chain OS=Homo sapiens GN=TUBB3 PE=1 SV=2
TUBB8	Q3ZCM7	10	14.6	Tubulin beta-8 chain OS=Homo sapiens GN=TUBB8 PE=1 SV=2
TUBB6	K7ESM5	7	13.9	Tubulin beta-6 chain (Fragment) OS=Homo sapiens GN=TUBB6 PE=1 SV=1
TUBB1	Q9H4B7	3	4	Tubulin beta-1 chain OS=Homo sapiens GN=TUBB1 PE=1 SV=1
TUBA1A	Q71U36	23	37.7	Tubulin alpha-1A chain OS=Homo sapiens GN=TUBA1A PE=1 SV=1
TUBA4A	P68366	18	34.6	Tubulin alpha-4A chain OS=Homo sapiens GN=TUBA4A PE=1 SV=1
TUBA1B	P68363	26	40.8	Tubulin alpha-1B chain OS=Homo sapiens GN=TUBA1B PE=1 SV=1
TUBA1C	F5H5D3	23	32.2	Tubulin alpha-1C chain OS=Homo sapiens GN=TUBA1C PE=1 SV=1
TUBA3C	Q13748	15	30.4	Tubulin alpha-3C/D chain OS=Homo sapiens GN=TUBA3C PE=1 SV=3
TUBA3E	Q6PEY2	13	24	Tubulin alpha-3E chain OS=Homo sapiens GN=TUBA3E PE=1 SV=2
CLIP2	Q9UDT6	4	0.8	CAP-Gly domain-containing linker protein 2 OS=Homo sapiens GN=CLIP2 PE=1 SV=1
SEC16A	F1T0I1	1	0	Protein transport protein Sec16A OS=Homo sapiens GN=SEC16A PE=1 SV=1
AURKA	A3KFJ0	1	2.6	Aurora kinase A OS=Homo sapiens GN=AURKA PE=1 SV=1

## Sheet: AL1 Mitotic Interactors
Protein	Accession	Num. of significant sequences	% coverage	Description
KATNAL1	Q9BW62	379	74.3	Katanin p60 ATPase-containing subunit A-like 1 OS=Homo sapiens GN=KATNAL1 PE=1 SV=1
KATNA1	O75449	68	23.6	Katanin p60 ATPase-containing subunit A1 OS=Homo sapiens GN=KATNA1 PE=1 SV=1
KATNB1	Q9BVA0	214	60.6	Katanin p80 WD40 repeat-containing subunit B1 OS=Homo sapiens GN=KATNB1 PE=1 SV=1
KATNBL1	Q9H079	19	16.4	KATNB1-like protein 1 OS=Homo sapiens GN=KATNBL1 PE=2 SV=1
TUBB	P07437	69	47.7	Tubulin beta chain OS=Homo sapiens GN=TUBB PE=1 SV=2
TUBB4B	P68371	57	47.6	Tubulin beta-4B chain OS=Homo sapiens GN=TUBB4B PE=1 SV=1
TUBB6	Q9BUF5	26	18.8	Tubulin beta-6 chain OS=Homo sapiens GN=TUBB6 PE=1 SV=1
TUBB4A	P04350	50	36.5	Tubulin beta-4A chain OS=Homo sapiens GN=TUBB4A PE=1 SV=2
TUBB3	Q13509	45	31.1	Tubulin beta-3 chain OS=Homo sapiens GN=TUBB3 PE=1 SV=2
TUBB2A	Q13885	47	36.9	Tubulin beta-2A chain OS=Homo sapiens GN=TUBB2A PE=1 SV=1
TUBB8	Q3ZCM7	25	17.1	Tubulin beta-8 chain OS=Homo sapiens GN=TUBB8 PE=1 SV=2
TUBB1	Q9H4B7	16	6.4	Tubulin beta-1 chain OS=Homo sapiens GN=TUBB1 PE=1 SV=1
TUBA1B	P68363	47	41.2	Tubulin alpha-1B chain OS=Homo sapiens GN=TUBA1B PE=1 SV=1
TUBA4A	P68366	27	35	Tubulin alpha-4A chain OS=Homo sapiens GN=TUBA4A PE=1 SV=1
TUBA1C	F5H5D3	42	30.1	Tubulin alpha-1C chain OS=Homo sapiens GN=TUBA1C PE=1 SV=1
TUBA1A	Q71U36	38	35.3	Tubulin alpha-1A chain OS=Homo sapiens GN=TUBA1A PE=1 SV=1
TUBA3C	Q13748	25	30	Tubulin alpha-3C/D chain OS=Homo sapiens GN=TUBA3C PE=1 SV=3
TUBA3E	Q6PEY2	20	23.8	Tubulin alpha-3E chain OS=Homo sapiens GN=TUBA3E PE=1 SV=2
TUBA4B	Q9H853	6	10.8	Putative tubulin-like protein alpha-4B OS=Homo sapiens GN=TUBA4B PE=5 SV=2
CDC2	A0A024QZP7	8	13.8	Cell division cycle 2, G1 to S and G2 to M, isoform CRA_a OS=Homo sapiens GN=CDC2 PE=1 SV=1
CDK1	A0A087WZZ9	7	12.9	Cyclin-dependent kinase 1 OS=Homo sapiens GN=CDK1 PE=1 SV=1
CDK2	E7ESI2	6	8	Cyclin-dependent kinase 2 OS=Homo sapiens GN=CDK2 PE=1 SV=1
CDK18	Q07002	6	4	Cyclin-dependent kinase 18 OS=Homo sapiens GN=CDK18 PE=1 SV=3
CDK16	A0A087WZU2	4	1.8	Cyclin-dependent kinase 16 OS=Homo sapiens GN=CDK16 PE=1 SV=1
IQGAP1	P46940	3	2.5	Ras GTPase-activating-like protein IQGAP1 OS=Homo sapiens GN=IQGAP1 PE=1 SV=1
UBAP2L	Q5VU77	2	2.6	Ubiquitin-associated protein 2-like (Fragment) OS=Homo sapiens GN=UBAP2L PE=1 SV=1
SPEF2	Q9C093	6	0.7	Sperm flagellar protein 2 OS=Homo sapiens GN=SPEF2 PE=1 SV=2
PCM1	H0YBA1	1	1.4	Pericentriolar material 1 protein (Fragment) OS=Homo sapiens GN=PCM1 PE=1 SV=1
DIAPH3	Q9NSV4	1	0.8	Protein diaphanous homolog 3 OS=Homo sapiens GN=DIAPH3 PE=1 SV=4
PLK2	A0A087WUH9	1	1	Serine/threonine-protein kinase PLK OS=Homo sapiens GN=PLK2 PE=1 SV=1
UniProt-Human	1
		0.02	Kinesin-like protein KIF1A OS=Homo sapiens GN=KIF1A PE=1 SV=2
UniProt-Human	1
		0.02	M-phase phosphoprotein 9 OS=Homo sapiens GN=MPHOSPH9 PE=4 SV=1
UniProt-Human	1
		0.11	Atlastin-2 (Fragment) OS=Homo sapiens GN=ATL2 PE=4 SV=1

## Sheet: AL2 Mitotic Interactors
Protein	Accession	Num. of significant sequences	% coverage	Description
KATNAL2	Q8IYT4	279	58.9	Katanin p60 ATPase-containing subunit A-like 2 OS=Homo sapiens GN=KATNAL2 PE=2 SV=3
TUBB	P07437	158	54.3	Tubulin beta chain OS=Homo sapiens GN=TUBB PE=1 SV=2
TUBB4B	P68371	150	54.2	Tubulin beta-4B chain OS=Homo sapiens GN=TUBB4B PE=1 SV=1
TUBB2A	Q13885	133	46.7	Tubulin beta-2A chain OS=Homo sapiens GN=TUBB2A PE=1 SV=1
TUBB3	Q13509	98	33.6	Tubulin beta-3 chain OS=Homo sapiens GN=TUBB3 PE=1 SV=2
TUBB6	Q9BUF5	55	19.5	Tubulin beta-6 chain OS=Homo sapiens GN=TUBB6 PE=1 SV=1
TUBB4A	P04350	122	38.7	Tubulin beta-4A chain OS=Homo sapiens GN=TUBB4A PE=1 SV=2
TUBB8	Q3ZCM7	82	17.1	Tubulin beta-8 chain OS=Homo sapiens GN=TUBB8 PE=1 SV=2
TUBB1	Q9H4B7	33	6.4	Tubulin beta-1 chain OS=Homo sapiens GN=TUBB1 PE=1 SV=1
TUBA1C	F5H5D3	120	48.9	Tubulin alpha-1C chain OS=Homo sapiens GN=TUBA1C PE=1 SV=1
TUBA4A	P68366	111	52.2	Tubulin alpha-4A chain OS=Homo sapiens GN=TUBA4A PE=1 SV=1
TUBA1B	P68363	129	56.3	Tubulin alpha-1B chain OS=Homo sapiens GN=TUBA1B PE=1 SV=1
TUBA1A	Q71U36	120	53.2	Tubulin alpha-1A chain OS=Homo sapiens GN=TUBA1A PE=1 SV=1
TUBA3C	Q13748	96	44.2	Tubulin alpha-3C/D chain OS=Homo sapiens GN=TUBA3C PE=1 SV=3
TUBA3E	Q6PEY2	73	39.6	Tubulin alpha-3E chain OS=Homo sapiens GN=TUBA3E PE=1 SV=2
TUBAL3	A6NHL2	18	5.8	Tubulin alpha chain-like 3 OS=Homo sapiens GN=TUBAL3 PE=1 SV=2
DYNC1H1	Q14204	105	22.2	Cytoplasmic dynein 1 heavy chain 1 OS=Homo sapiens GN=DYNC1H1 PE=1 SV=5
ASPM	Q8IZT6	24	7	Abnormal spindle-like microcephaly-associated protein OS=Homo sapiens GN=ASPM PE=1 SV=2
CCAR2	Q8N163	21	20.8	Cell cycle and apoptosis regulator protein 2 OS=Homo sapiens GN=CCAR2 PE=1 SV=2
SEC16A	F1T0I1	19	7.5	Protein transport protein Sec16A OS=Homo sapiens GN=SEC16A PE=1 SV=1
LMNA	P02545	8	10.7	Prelamin-A/C OS=Homo sapiens GN=LMNA PE=1 SV=1
IQGAP3	F2Z2E2	11	7.4	Ras GTPase-activating-like protein IQGAP3 OS=Homo sapiens GN=IQGAP3 PE=1 SV=1
IQGAP1	P46940	3	1.6	Ras GTPase-activating-like protein IQGAP1 OS=Homo sapiens GN=IQGAP1 PE=1 SV=1
NUMA1	Q14980	8	4.8	Nuclear mitotic apparatus protein 1 OS=Homo sapiens GN=NUMA1 PE=1 SV=2
CASC5	Q8NG31	15	7	Protein CASC5 OS=Homo sapiens GN=CASC5 PE=1 SV=3
RANBP2	P49792	2	1	E3 SUMO-protein ligase RanBP2 OS=Homo sapiens GN=RANBP2 PE=1 SV=2
CHORDC1	E9PIZ4	1	12.9	Cysteine and histidine-rich domain-containing protein 1 OS=Homo sapiens GN=CHORDC1 PE=1 SV=1
KIF11	P52732	4	4.3	Kinesin-like protein KIF11 OS=Homo sapiens GN=KIF11 PE=1 SV=2
MAD2L1	Q13257	1	7.8	Mitotic spindle assembly checkpoint protein MAD2A OS=Homo sapiens GN=MAD2L1 PE=1 SV=1
CDC2	A0A024QZP7	4	9.8	Cell division cycle 2, G1 to S and G2 to M, isoform CRA_a OS=Homo sapiens GN=CDC2 PE=1 SV=1
CDK1	P06493-2	2	8.8	Isoform 2 of Cyclin-dependent kinase 1 OS=Homo sapiens GN=CDK1
CDK2	E7ESI2	3	8	Cyclin-dependent kinase 2 OS=Homo sapiens GN=CDK2 PE=1 SV=1
CDK16	A0A087WZU2	2	1.8	Cyclin-dependent kinase 16 OS=Homo sapiens GN=CDK16 PE=1 SV=1
MACF1	H3BPE1	3	0.6	Microtubule-actin cross-linking factor 1, isoforms 1/2/3/5 OS=Homo sapiens GN=MACF1 PE=1 SV=1
MTCL1	Q9Y4B5	5	2.7	Microtubule cross-linking factor 1 OS=Homo sapiens GN=MTCL1 PE=1 SV=5
ANAPC1	Q9H1A4	3	2	Anaphase-promoting complex subunit 1 OS=Homo sapiens GN=ANAPC1 PE=1 SV=1
BRCA2	P51587	3	0.6	Breast cancer type 2 susceptibility protein OS=Homo sapiens GN=BRCA2 PE=1 SV=2
CDK5RAP2	A0A0A0MRG9	1	0.7	CDK5 regulatory subunit-associated protein 2 OS=Homo sapiens GN=CDK5RAP2 PE=1 SV=1
PCM1	A6NNN6	4	2.2	Pericentriolar material 1 protein OS=Homo sapiens GN=PCM1 PE=1 SV=5
WDR62	O43379	3	2.5	WD repeat-containing protein 62 OS=Homo sapiens GN=WDR62 PE=1 SV=4
HAUS6	Q5VY60	2	2.1	HAUS augmin-like complex subunit 6 OS=Homo sapiens GN=HAUS6 PE=1 SV=1
CEP295	Q9C0D2	3	1.1	Centrosomal protein of 295 kDa OS=Homo sapiens GN=CEP295 PE=2 SV=4
DCTN1	E7EX90	3	2.3	Dynactin subunit 1 OS=Homo sapiens GN=DCTN1 PE=1 SV=1
KATNA1	B7ZBC8	1	3.6	Katanin p60 ATPase-containing subunit A1 (Fragment) OS=Homo sapiens GN=KATNA1 PE=1 SV=1
DIAPH3	Q9NSV4	1	0.8	Protein diaphanous homolog 3 OS=Homo sapiens GN=DIAPH3 PE=1 SV=4
ANAPC5	F5GY68	1	4.1	Anaphase-promoting complex subunit 5 (Fragment) OS=Homo sapiens GN=ANAPC5 PE=1 SV=1
LMNB1	E9PBF6	2	5.9	Lamin-B1 OS=Homo sapiens GN=LMNB1 PE=1 SV=1
NCAPD2	E7EN77	2	2.1	Condensin complex subunit 1 (Fragment) OS=Homo sapiens GN=NCAPD2 PE=1 SV=2
CEP97	Q8IW35	2	2.3	Centrosomal protein of 97 kDa OS=Homo sapiens GN=CEP97 PE=1 SV=1
KIF14	Q15058	1	0.7	Kinesin-like protein KIF14 OS=Homo sapiens GN=KIF14 PE=1 SV=1
KIF26B	Q2KJY2	1	0.6	Kinesin-like protein KIF26B OS=Homo sapiens GN=KIF26B PE=2 SV=1
SPAG5	K7ELC8	1	3.8	Sperm-associated antigen 5 (Fragment) OS=Homo sapiens GN=SPAG5 PE=1 SV=1

## Sheet: B1 Mitotic Interactors
Protein	Accession	Num. of significant sequences	% coverage	Description
KATNB1	Q9BVA0	619	619	Katanin p80 WD40 repeat-containing subunit B1 OS=Homo sapiens GN=KATNB1 PE=1 SV=1
KATNA1	O75449	157	45	Katanin p60 ATPase-containing subunit A1 OS=Homo sapiens GN=KATNA1 PE=1 SV=1
KATNAL1	Q9BW62	100	27.3	Katanin p60 ATPase-containing subunit A-like 1 OS=Homo sapiens GN=KATNAL1 PE=1 SV=1
TUBB	P07437	108	43.5	Tubulin beta chain OS=Homo sapiens GN=TUBB PE=1 SV=2
TUBB4B	P68371	102	43.4	Tubulin beta-4B chain OS=Homo sapiens GN=TUBB4B PE=1 SV=1
TUBB2A	Q13885	81	36	Tubulin beta-2A chain OS=Homo sapiens GN=TUBB2A PE=1 SV=1
TUBB3	Q13509	54	28.7	Tubulin beta-3 chain OS=Homo sapiens GN=TUBB3 PE=1 SV=2
TUBB6	Q9BUF5	34	16.6	Tubulin beta-6 chain OS=Homo sapiens GN=TUBB6 PE=1 SV=1
TUBB4A	P04350	92	32.4	Tubulin beta-4A chain OS=Homo sapiens GN=TUBB4A PE=1 SV=2
TUBB8	Q3ZCM7	64	16.9	Tubulin beta-8 chain OS=Homo sapiens GN=TUBB8 PE=1 SV=2
TUBB1	Q9H4B7	28	6.2	Tubulin beta-1 chain OS=Homo sapiens GN=TUBB1 PE=1 SV=1
WDR62	O43379	56	18.4	WD repeat-containing protein 62 OS=Homo sapiens GN=WDR62 PE=1 SV=4
TUBA1C	Q9BQE3	49	31.2	Tubulin alpha-1C chain OS=Homo sapiens GN=TUBA1C PE=1 SV=1
TUBA4A	P68366	32	23.4	Tubulin alpha-4A chain OS=Homo sapiens GN=TUBA4A PE=1 SV=1
TUBA3C	Q13748	33	23.8	Tubulin alpha-3C/D chain OS=Homo sapiens GN=TUBA3C PE=1 SV=3
TUBA3E	Q6PEY2	31	20	Tubulin alpha-3E chain OS=Homo sapiens GN=TUBA3E PE=1 SV=2
TUBA1B	F8VVB9	26	38.6	Tubulin alpha-1B chain (Fragment) OS=Homo sapiens GN=TUBA1B PE=4 SV=2
TUBA1A	F8VQQ4	19	39.7	Tubulin alpha-1A chain (Fragment) OS=Homo sapiens GN=TUBA1A PE=3 SV=1
TUBA8	C9J2C0	14	11.3	Tubulin alpha-8 chain (Fragment) OS=Homo sapiens GN=TUBA8 PE=3 SV=1
CEP170	Q5SW79	12	5.6	Centrosomal protein of 170 kDa OS=Homo sapiens GN=CEP170 PE=1 SV=1
KATNBL1	Q9H079	7	14.1	KATNB1-like protein 1 OS=Homo sapiens GN=KATNBL1 PE=2 SV=1
NUMA1	Q14980	7	3.6	Nuclear mitotic apparatus protein 1 OS=Homo sapiens GN=NUMA1 PE=1 SV=2
TUBGCP6	E7EQL8	6	3.3	Gamma-tubulin complex component 6 OS=Homo sapiens GN=TUBGCP6 PE=1 SV=1
ASPM	Q8IZT6	7	2.3	Abnormal spindle-like microcephaly-associated protein OS=Homo sapiens GN=ASPM PE=1 SV=2
SEC16A	J3KNL6	4	1.9	Protein transport protein Sec16A OS=Homo sapiens GN=SEC16A PE=1 SV=1
MPHOSPH9	Q99550	4	2.5	M-phase phosphoprotein 9 OS=Homo sapiens GN=MPHOSPH9 PE=1 SV=4
DYNC1H1	Q14204	6	1.4	Cytoplasmic dynein 1 heavy chain 1 OS=Homo sapiens GN=DYNC1H1 PE=1 SV=5
NUDC	Q9Y266	5	9.1	Nuclear migration protein nudC OS=Homo sapiens GN=NUDC PE=1 SV=1
CASC5	Q8NG31	2	1.5	Protein CASC5 OS=Homo sapiens GN=CASC5 PE=1 SV=3
NEK3	J3KPF4	2	2.1	Serine/threonine-protein kinase Nek3 OS=Homo sapiens GN=NEK3 PE=1 SV=1
LMNB1	E9PBF6	1	3.6	Lamin-B1 OS=Homo sapiens GN=LMNB1 PE=1 SV=1
MACF1	H0Y390	2	0.5	Microtubule-actin cross-linking factor 1, isoforms 1/2/3/5 (Fragment) OS=Homo sapiens GN=MACF1 PE=1 SV=1
KIFC3	F5H3M2	2	1.5	Kinesin-like protein KIFC3 OS=Homo sapiens GN=KIFC3 PE=3 SV=1
PCM1	E5RGQ4	1	2.2	Pericentriolar material 1 protein (Fragment) OS=Homo sapiens GN=PCM1 PE=1 SV=1

## Sheet: BL1 Mitotic Interactors
Protein	Accession	Num. of significant sequences	% coverage	Description
KATNBL1	Q9H079	71	37.2	KATNB1-like protein 1 OS=Homo sapiens GN=KATNBL1 PE=2 SV=1
KATNB1	Q9BVA0	130	31.8	Katanin p80 WD40 repeat-containing subunit B1 OS=Homo sapiens GN=KATNB1 PE=1 SV=1
KATNA1	O75449	109	39.5	Katanin p60 ATPase-containing subunit A1 OS=Homo sapiens GN=KATNA1 PE=1 SV=1
KATNAL1	Q9BW62	54	23.1	Katanin p60 ATPase-containing subunit A-like 1 OS=Homo sapiens GN=KATNAL1 PE=1 SV=1
TUBB	Q5JP53	20	26.8	Tubulin beta chain OS=Homo sapiens GN=TUBB PE=1 SV=1
TUBB4B	P68371	19	25.6	Tubulin beta-4B chain OS=Homo sapiens GN=TUBB4B PE=1 SV=1
TUBB2A	Q13885	15	18.2	Tubulin beta-2A chain OS=Homo sapiens GN=TUBB2A PE=1 SV=1
TUBB4A	P04350	14	20.3	Tubulin beta-4A chain OS=Homo sapiens GN=TUBB4A PE=1 SV=2
TUBB3	A0A0B4J269	12	9	Tubulin beta-3 chain OS=Homo sapiens GN=TUBB3 PE=1 SV=1
TUBB8	Q3ZCM7	8	9.9	Tubulin beta-8 chain OS=Homo sapiens GN=TUBB8 PE=1 SV=2
TUBB6	K7ESM5	5	5.9	Tubulin beta-6 chain (Fragment) OS=Homo sapiens GN=TUBB6 PE=1 SV=1
TUBA1C	Q9BQE3	6	13.1	Tubulin alpha-1C chain OS=Homo sapiens GN=TUBA1C PE=1 SV=1
TUBA4A	P68366	3	7.8	Tubulin alpha-4A chain OS=Homo sapiens GN=TUBA4A PE=1 SV=1
TUBA3C	Q13748	4	7.8	Tubulin alpha-3C/D chain OS=Homo sapiens GN=TUBA3C PE=1 SV=3
TUBA1A	F8VQQ4	2	11	Tubulin alpha-1A chain (Fragment) OS=Homo sapiens GN=TUBA1A PE=1 SV=1
WDR62	O43379	1	1.1	WD repeat-containing protein 62 OS=Homo sapiens GN=WDR62 PE=1 SV=4
CDKL1	J3KMW1	2	2.5	Cyclin-dependent kinase-like 1 OS=Homo sapiens GN=CDKL1 PE=1 SV=1
MACF1	A0A0A6YYJ5	1	0.7	Microtubule-actin cross-linking factor 1, isoforms 1/2/3/5 OS=Homo sapiens GN=MACF1 PE=1 SV=1
