# Supplementary material for: Proteomic Analysis of the Mammalian Katanin Family of Microtubule-severing Enzymes Defines Katanin p80 subunit B-like 1 (KATNBL1) as a Regulator of Mammalian Katanin Microtubule-severing
Source: Mol Cell Proteomics. 2016 Feb 29;15(5):1658–69. doi: 10.1074/mcp.M115.056465 (PMC4858946; doi:10.1074/mcp.M115.056465)
Supplement: Supplemental Data [file 10.1074_M115.056465_mcp.M115.056465-3.xlsx]

## Sheet: A1 1 peptide Spectra
AURKA
MS/MS Fragmentation of ATAPVGGPK
Found in A3KFJ0 in UniProt-Human, Aurora kinase A OS=Homo sapiens GN=AURKA PE=1 SV=1
Match to Query 1287: 796.447854 from(399.231203,2+) index(4361)
Title: jc_012214_Torres_AL-MIT-3.1058.1058.2.dta
Data file C:\Program Files (x86)\Matrix Science\Mascot Daemon\mgf\125 jc-012214-Torres-AL-MIT\mascot_daemon_merge.mgf
Monoisotopic mass of neutral peptide Mr(calc): 796.4443
Fixed modifications: Carbamidomethyl (C) (apply to specified residues or termini only)
Ions Score: 22 Expect: 0.056
Matches : 6/64 fragment ions using 7 most intense peaks (help)
#	b	b++	b0	b0++	Seq.	y	y++	y*	y*++	y0	y0++	#
1	72.0444	36.5258			A							9
2	173.092	87.0497	155.082	78.0444	T	726.414	363.711	709.388	355.198	708.404	354.706	8
3	244.129	122.568	226.119	113.563	A	625.367	313.187	608.34	304.674			7
4	341.182	171.095	323.171	162.089	P	554.33	277.668	537.303	269.155			6
5	440.25	220.629	422.24	211.624	V	457.277	229.142	440.25	220.629			5
6	497.272	249.14	479.261	240.134	G	358.209	179.608	341.182	171.095			4
7	554.293	277.65	536.283	268.645	G	301.187	151.097	284.161	142.584			3
8	651.346	326.177	633.336	317.171	P	244.166	122.586	227.139	114.073			2
9					K	147.113	74.06	130.086	65.5468			1
SEC16A
MS/MS Fragmentation of FRELLLYGR
Found in F1T0I1 in UniProt-Human, Protein transport protein Sec16A OS=Homo sapiens GN=SEC16A PE=1 SV=1
Match to Query 7241: 1245.629124 from(623.821838,2+) index(8969)
Title: jc_012214_Torres_AL-MIT-4.314.314.2.dta
Data file C:\Program Files (x86)\Matrix Science\Mascot Daemon\mgf\125 jc-012214-Torres-AL-MIT\mascot_daemon_merge.mgf
Monoisotopic mass of neutral peptide Mr(calc): 1245.6271
Fixed modifications: Carbamidomethyl (C) (apply to specified residues or termini only)
Variable modifications:
Y7 : Phospho (Y)
Ions Score: 31 Expect: 0.051
Matches : 8/78 fragment ions using 10 most intense peaks (help)
#	b	b++	b*	b*++	b0	b0++	Seq.	y	y++	y*	y*++	y0	y0++	#
1	148.076	74.5415					F							9
2	304.177	152.592	287.15	144.079			R	1099.57	550.287	1082.54	541.773	1081.56	541.281	8
3	433.219	217.113	416.193	208.6	415.209	208.108	E	943.465	472.236	926.438	463.723	925.454	463.231	7
4	546.303	273.655	529.277	265.142	528.293	264.65	L	814.422	407.715	797.396	399.202			6
5	659.388	330.197	642.361	321.684	641.377	321.192	L	701.338	351.173	684.312	342.659			5
6	772.472	386.739	755.445	378.226	754.461	377.734	L	588.254	294.631	571.228	286.117			4
7	1015.5	508.254	998.475	499.741	997.491	499.249	Y	475.17	238.089	458.144	229.575			3
8	1072.52	536.765	1055.5	528.252	1054.51	527.76	G	232.14	116.574	215.114	108.061			2
9							R	175.119	88.0631	158.092	79.5498			1

## Sheet: AL1 1 peptide Spectra
PCM1
MS/MS Fragmentation of ALYALQDIVSR
Found in H0YBA1 in UniProt-Human, Pericentriolar material 1 protein (Fragment) OS=Homo sapiens GN=PCM1 PE=1 SV=1
Match to Query 9167: 1247.686624 from(624.850588,2+) index(3970)
Title: jc_112413_IGD_Torres_AL2-2.2733.2733.2.dta
Data file C:\Program Files (x86)\Matrix Science\Mascot Daemon\mgf\77 Astrin\mascot_daemon_merge.mgf
Monoisotopic mass of neutral peptide Mr(calc): 1247.6874
Fixed modifications: Carbamidomethyl (C) (apply to specified residues or termini only)
Ions Score: 40 Expect: 0.00061
Matches : 13/100 fragment ions using 22 most intense peaks (help)
#	a	a++	a*	a*++	b	b++	b*	b*++	Seq.	y	y++	y*	y*++	#
1	44.0495	22.5284			72.0444	36.5258			A					11
2	157.133	79.0704			185.129	93.0679			L	1177.66	589.332	1160.63	580.819	10
3	320.197	160.602			348.192	174.6			Y	1064.57	532.79	1047.55	524.277	9
4	391.234	196.121			419.229	210.118			A	901.51	451.259	884.484	442.745	8
5	504.318	252.663			532.313	266.66			L	830.473	415.74	813.447	407.227	7
6	632.377	316.692	615.35	308.179	660.371	330.689	643.345	322.176	Q	717.389	359.198	700.362	350.685	6
7	747.404	374.205	730.377	365.692	775.399	388.203	758.372	379.69	D	589.33	295.169	572.304	286.656	5
8	860.488	430.748	843.461	422.234	888.482	444.745	871.456	436.232	I	474.303	237.655	457.277	229.142	4
9	959.556	480.282	942.529	471.768	987.551	494.279	970.524	485.766	V	361.219	181.113	344.193	172.6	3
10	1046.59	523.798	1029.56	515.284	1074.58	537.795	1057.56	529.282	S	262.151	131.579	245.124	123.066	2
11									R	175.119	88.0631	158.092	79.5498	1
DIAPH3
MS/MS Fragmentation of LVTCLESLR
Found in Q9NSV4 in UniProt-Human, Protein diaphanous homolog 3 OS=Homo sapiens GN=DIAPH3 PE=1 SV=4
Match to Query 6221: 1089.587014 from(545.800783,2+) index(881)
Title: jc_112413_IGD_Torres_AL2-1.2010.2010.2.dta
Data file C:\Program Files (x86)\Matrix Science\Mascot Daemon\mgf\77 Astrin\mascot_daemon_merge.mgf
Monoisotopic mass of neutral peptide Mr(calc): 1089.5852
Fixed modifications: Carbamidomethyl (C) (apply to specified residues or termini only)
Ions Score: 33 Expect: 0.024
Matches : 7/64 fragment ions using 9 most intense peaks (help)
#	a	a++	b	b++	Seq.	y	y++	y*	y*++	#
1	86.0964	43.5519	114.091	57.5493	L					9
2	185.165	93.0861	213.16	107.084	V	977.508	489.258	960.482	480.745	8
3	286.212	143.61	314.207	157.607	T	878.44	439.724	861.413	431.21	7
4	446.243	223.625	474.238	237.623	C	777.392	389.2	760.366	380.687	6
5	559.327	280.167	587.322	294.165	L	617.362	309.185	600.335	300.671	5
6	688.37	344.689	716.365	358.686	E	504.278	252.643	487.251	244.129	4
7	775.402	388.205	803.397	402.202	S	375.235	188.121	358.209	179.608	3
8	888.486	444.747	916.481	458.744	L	288.203	144.605	271.176	136.092	2
9					R	175.119	88.0631	158.092	79.5498	1
PLK2
MS/MS Fragmentation of QIVSGLK
Found in A0A087WUH9 in UniProt-Human, Serine/threonine-protein kinase PLK OS=Homo sapiens GN=PLK2 PE=1 SV=1
Match to Query 1985: 823.422764 from(412.718658,2+) index(7357)
Title: jc_112413_IGD_Torres_AL2-3.581.581.2.dta
Data file C:\Program Files (x86)\Matrix Science\Mascot Daemon\mgf\77 Astrin\mascot_daemon_merge.mgf
Monoisotopic mass of neutral peptide Mr(calc): 823.4205
Fixed modifications: Carbamidomethyl (C) (apply to specified residues or termini only)
Variable modifications:
S4 : Phospho (ST), with neutral losses 0.0000(shown in table), 97.9769
Ions Score: 32 Expect: 0.021
Matches : 20/108 fragment ions using 41 most intense peaks (help)
#	a	a++	a*	a*++	b	b++	b*	b*++	Seq.	y	y++	y*	y*++	#
1	101.071	51.0391	84.0444	42.5258	129.066	65.0366	112.039	56.5233	Q					7
2	214.155	107.581	197.129	99.0679	242.15	121.579	225.123	113.065	I	696.369	348.688	679.343	340.175	6
3	313.223	157.115	296.197	148.602	341.218	171.113	324.192	162.6	V	583.285	292.146	566.259	283.633	5
4	480.222	240.614	463.195	232.101	508.217	254.612	491.19	246.099	S	484.217	242.612	467.19	234.099	4
5	537.243	269.125	520.217	260.612	565.238	283.123	548.212	274.609	G	317.218	159.113	300.192	150.6	3
6	650.327	325.667	633.301	317.154	678.322	339.665	661.296	331.151	L	260.197	130.602	243.17	122.089	2
7									K	147.113	74.06	130.086	65.5468	1

## Sheet: AL2 1 peptide Spectra
SPAG5
MS/MS Fragmentation of TTLEVLR
Found in K7ELC8 in UniProt-Human, Sperm-associated antigen 5 (Fragment) OS=Homo sapiens GN=SPAG5 PE=1 SV=1
Match to Query 1787: 830.486664 from(416.250608,2+) index(2516)
Title: jc_012214_Torres_AL2-2.1586.1586.2.dta
Data file C:\Program Files (x86)\Matrix Science\Mascot Daemon\mgf\124 jc-012214-Torres-AL2\mascot_daemon_merge.mgf
Monoisotopic mass of neutral peptide Mr(calc): 830.4862
Fixed modifications: Carbamidomethyl (C) (apply to specified residues or termini only)
Ions Score: 26 Expect: 0.017
Matches : 12/54 fragment ions using 28 most intense peaks (help)
#	b	b++	b0	b0++	Seq.	y	y++	y*	y*++	y0	y0++	#
1	102.055	51.5311	84.0444	42.5258	T							7
2	203.103	102.055	185.092	93.0497	T	730.446	365.726	713.419	357.213	712.435	356.721	6
3	316.187	158.597	298.176	149.592	L	629.398	315.203	612.371	306.689	611.388	306.197	5
4	445.229	223.118	427.219	214.113	E	516.314	258.661	499.288	250.147	498.303	249.655	4
5	544.298	272.652	526.287	263.647	V	387.271	194.139	370.245	185.626			3
6	657.382	329.195	639.371	320.189	L	288.203	144.605	271.176	136.092			2
7					R	175.119	88.0631	158.092	79.5498			1
Kif26B
MS/MS Fragmentation of AAFFLDAAIASR
Found in Q2KJY2 in UniProt-Human, Kinesin-like protein KIF26B OS=Homo sapiens GN=KIF26B PE=2 SV=1
Match to Query 8064: 1251.664034 from(626.839293,2+) index(3856)
Title: jc_012214_Torres_AL2-2.3167.3167.2.dta
Data file C:\Program Files (x86)\Matrix Science\Mascot Daemon\mgf\124 jc-012214-Torres-AL2\mascot_daemon_merge
Monoisotopic mass of neutral peptide Mr(calc): 1251.6611
Fixed modifications: Carbamidomethyl (C) (apply to specified residues or termini only)
Ions Score: 29 Expect: 0.0029
Matches : 18/98 fragment ions using 42 most intense peaks (help)
#	b	b++	b0	b0++	Seq.	y	y++	y*	y*++	y0	y0++	#
1	72.0444	36.5258			A							12
2	143.082	72.0444			A	1181.63	591.319	1164.6	582.806	1163.62	582.314	11
3	290.15	145.579			F	1110.59	555.801	1093.57	547.288	1092.58	546.795	10
4	437.218	219.113			F	963.526	482.267	946.499	473.753	945.515	473.261	9
5	550.302	275.655			L	816.457	408.732	799.431	400.219	798.447	399.727	8
6	665.329	333.168	647.319	324.163	D	703.373	352.19	686.347	343.677	685.363	343.185	7
7	736.366	368.687	718.356	359.682	A	588.346	294.677	571.32	286.164	570.336	285.671	6
8	807.404	404.205	789.393	395.2	A	517.309	259.158	500.283	250.645	499.299	250.153	5
9	920.488	460.748	902.477	451.742	I	446.272	223.64	429.246	215.126	428.262	214.634	4
10	991.525	496.266	973.514	487.261	A	333.188	167.098	316.161	158.584	315.178	158.092	3
11	1078.56	539.782	1060.55	530.777	S	262.151	131.579	245.124	123.066	244.14	122.574	2
12					R	175.119	88.0631	158.092	79.5498			1
KIF14
MS/MS Fragmentation of TIADSLINSFLK
Found in Q15058 in UniProt-Human, Kinesin-like protein KIF14 OS=Homo sapiens GN=KIF14 PE=1 SV=1
Match to Query 9143: 1320.731544 from(661.373048,2+) index(4162)
Title: jc_012214_Torres_AL2-2.3818.3818.2.dta
Data file C:\Program Files (x86)\Matrix Science\Mascot Daemon\mgf\124 jc-012214-Torres-AL2\mascot_daemon_merge.mgf
Monoisotopic mass of neutral peptide Mr(calc): 1320.7289
Fixed modifications: Carbamidomethyl (C) (apply to specified residues or termini only)
Ions Score: 31 Expect: 0.0013
Matches : 24/112 fragment ions using 75 most intense peaks (help)
#	b	b++	b*	b*++	b0	b0++	Seq.	y	y++	y*	y*++	y0	y0++	#
1	102.055	51.5311			84.0444	42.5258	T							12
2	215.139	108.073			197.129	99.0679	I	1220.69	610.848	1203.66	602.335	1202.68	601.843	11
3	286.176	143.592			268.166	134.586	A	1107.6	554.306	1090.58	545.793	1089.59	545.301	10
4	401.203	201.105			383.192	192.1	D	1036.57	518.787	1019.54	510.274	1018.56	509.782	9
5	488.235	244.621			470.224	235.616	S	921.54	461.274	904.514	452.761	903.53	452.269	8
6	601.319	301.163			583.309	292.158	L	834.508	417.758	817.482	409.245	816.498	408.752	7
7	714.403	357.705			696.393	348.7	I	721.424	361.216	704.398	352.702	703.414	352.211	6
8	828.446	414.727	811.42	406.213	810.436	405.721	N	608.34	304.674	591.314	296.161	590.33	295.668	5
9	915.478	458.243	898.452	449.729	897.468	449.237	S	494.297	247.652	477.271	239.139	476.287	238.647	4
10	1062.55	531.777	1045.52	523.264	1044.54	522.772	F	407.265	204.136	390.239	195.623			3
11	1175.63	588.319	1158.6	579.806	1157.62	579.314	L	260.197	130.602	243.17	122.089			2
12							K	147.113	74.06	130.086	65.5468			1
ANAPC5
MS/MS Fragmentation of TSVVGLFLR
Found in F5GY68 in UniProt-Human, Anaphase-promoting complex subunit 5 (Fragment) OS=Homo sapiens GN=ANAPC5 PE=1 SV=1
Match to Query 3874: 990.587434 from(496.300993,2+) index(6870)
Title: jc_012214_Torres_AL2-3.3245.3245.2.dta
Data file C:\Program Files (x86)\Matrix Science\Mascot Daemon\mgf\124 jc-012214-Torres-AL2\mascot_daemon_merge.mgf
Monoisotopic mass of neutral peptide Mr(calc): 990.5862
Fixed modifications: Carbamidomethyl (C) (apply to specified residues or termini only)
Ions Score: 37 Expect: 0.00036
Matches : 16/66 fragment ions using 52 most intense peaks (help)
#	b	b++	b0	b0++	Seq.	y	y++	y*	y*++	y0	y0++	#
1	102.055	51.5311	84.0444	42.5258	T							9
2	189.087	95.0471	171.076	86.0418	S	890.546	445.776	873.519	437.263	872.535	436.771	8
3	288.155	144.581	270.145	135.576	V	803.514	402.26	786.487	393.747			7
4	387.224	194.115	369.213	185.11	V	704.445	352.726	687.419	344.213			6
5	444.245	222.626	426.235	213.621	G	605.377	303.192	588.35	294.679			5
6	557.329	279.168	539.319	270.163	L	548.356	274.681	531.329	266.168			4
7	704.398	352.702	686.387	343.697	F	435.271	218.139	418.245	209.626			3
8	817.482	409.245	799.471	400.239	L	288.203	144.605	271.176	136.092			2
9					R	175.119	88.0631	158.092	79.5498			1
DIAPH3
MS/MS Fragmentation of LVTCLESLR
Found in Q9NSV4 in UniProt-Human, Protein diaphanous homolog 3 OS=Homo sapiens GN=DIAPH3 PE=1 SV=4
Match to Query 5446: 1089.585794 from(545.800173,2+) index(2963)
Title: jc_012214_Torres_AL2-2.2082.2082.2.dta
Data file C:\Program Files (x86)\Matrix Science\Mascot Daemon\mgf\124 jc-012214-Torres-AL2\mascot_daemon_merge.mgf
Monoisotopic mass of neutral peptide Mr(calc): 1089.5852
Fixed modifications: Carbamidomethyl (C) (apply to specified residues or termini only)
Ions Score: 40 Expect: 0.0019
Matches : 11/72 fragment ions using 29 most intense peaks (help)
#	b	b++	b0	b0++	Seq.	y	y++	y*	y*++	y0	y0++	#
1	114.091	57.5493			L							9
2	213.16	107.084			V	977.508	489.258	960.482	480.745	959.498	480.253	8
3	314.207	157.607	296.197	148.602	T	878.44	439.724	861.413	431.21	860.429	430.718	7
4	474.238	237.623	456.228	228.617	C	777.392	389.2	760.366	380.687	759.382	380.195	6
5	587.322	294.165	569.312	285.159	L	617.362	309.185	600.335	300.671	599.351	300.179	5
6	716.365	358.686	698.354	349.681	E	504.278	252.643	487.251	244.129	486.267	243.637	4
7	803.397	402.202	785.386	393.197	S	375.235	188.121	358.209	179.608	357.224	179.116	3
8	916.481	458.744	898.47	449.739	L	288.203	144.605	271.176	136.092			2
9					R	175.119	88.0631	158.092	79.5498			1
KATNA1
MS/MS Fragmentation of DIISQNPNVR
Found in B7ZBC8 in UniProt-Human, Katanin p60 ATPase-containing subunit A1 (Fragment) OS=Homo sapiens GN=KATNA1 PE=1 SV=1
Match to Query 6442: 1154.606054 from(578.310303,2+) index(11874)
Title: jc_012214_Torres_AL2-6.1003.1003.2.dta
Data file C:\Program Files (x86)\Matrix Science\Mascot Daemon\mgf\124 jc-012214-Torres-AL2\mascot_daemon_merge.mgf
Monoisotopic mass of neutral peptide Mr(calc): 1154.6044
Fixed modifications: Carbamidomethyl (C) (apply to specified residues or termini only)
Ions Score: 41 Expect: 0.0013
Matches : 18/88 fragment ions using 27 most intense peaks (help)
#	b	b++	b*	b*++	b0	b0++	Seq.	y	y++	y*	y*++	y0	y0++	#
1	116.034	58.5207			98.0237	49.5155	D							10
2	229.118	115.063			211.108	106.058	I	1040.58	520.796	1023.56	512.283	1022.57	511.791	9
3	342.202	171.605			324.192	162.6	I	927.501	464.254	910.474	455.741	909.49	455.249	8
4	429.234	215.121			411.224	206.115	S	814.417	407.712	797.39	399.199	796.406	398.707	7
5	557.293	279.15	540.266	270.637	539.282	270.145	Q	727.385	364.196	710.358	355.683			6
6	671.336	336.172	654.309	327.658	653.325	327.166	N	599.326	300.167	582.299	291.653			5
7	768.389	384.698	751.362	376.185	750.378	375.693	P	485.283	243.145	468.257	234.632			4
8	882.432	441.719	865.405	433.206	864.421	432.714	N	388.23	194.619	371.204	186.106			3
9	981.5	491.254	964.473	482.74	963.489	482.248	V	274.187	137.597	257.161	129.084			2
10							R	175.119	88.0631	158.092	79.5498			1
CDK5RAP2
MS/MS Fragmentation of SIETSSTLQSR
Found in A0A0A0MRG9 in UniProt-Human, CDK5 regulatory subunit-associated protein 2 OS=Homo sapiens GN=CDK5RAP2 PE=1 SV=1
Match to Query 7263: 1207.605804 from(604.810178,2+) index(4673)
Title: jc_012214_Torres_AL2-2.772.772.2.dta
Data file C:\Program Files (x86)\Matrix Science\Mascot Daemon\mgf\124 jc-012214-Torres-AL2\mascot_daemon_merge.mgf
Monoisotopic mass of neutral peptide Mr(calc): 1207.6044
Fixed modifications: Carbamidomethyl (C) (apply to specified residues or termini only)
Ions Score: 62 Expect: 8.9e-06
Matches : 10/102 fragment ions using 10 most intense peaks (help)
#	b	b++	b*	b*++	b0	b0++	Seq.	y	y++	y*	y*++	y0	y0++	#
1	88.0393	44.5233			70.0287	35.518	S							11
2	201.123	101.065			183.113	92.06	I	1121.58	561.293	1104.55	552.78	1103.57	552.288	10
3	330.166	165.587			312.155	156.581	E	1008.5	504.752	991.469	496.238	990.485	495.746	9
4	431.214	216.111			413.203	207.105	T	879.453	440.23	862.427	431.717	861.442	431.225	8
5	518.246	259.627			500.235	250.621	S	778.405	389.706	761.379	381.193	760.395	380.701	7
6	605.278	303.142			587.267	294.137	S	691.373	346.19	674.347	337.677	673.363	337.185	6
7	706.325	353.666			688.315	344.661	T	604.341	302.674	587.315	294.161	586.331	293.669	5
8	819.409	410.208			801.399	401.203	L	503.294	252.15	486.267	243.637	485.283	243.145	4
9	947.468	474.238	930.442	465.724	929.457	465.232	Q	390.21	195.608	373.183	187.095	372.199	186.603	3
10	1034.5	517.754	1017.47	509.24	1016.49	508.748	S	262.151	131.579	245.124	123.066	244.14	122.574	2
11							R	175.119	88.0631	158.092	79.5498			1
MAD2L1
MS/MS Fragmentation of LVVVISNIESGEVLER
Found in Q13257 in UniProt-Human, Mitotic spindle assembly checkpoint protein MAD2A OS=Homo sapiens GN=MAD2L1 PE=1 SV=1
Match to Query 12457: 1754.980804 from(878.497678,2+) index(13202)
Title: jc_012214_Torres_AL2-6.2841.2841.2.dta
Data file C:\Program Files (x86)\Matrix Science\Mascot Daemon\mgf\124 jc-012214-Torres-AL2\mascot_daemon_merge.mgf
Monoisotopic mass of neutral peptide Mr(calc): 1754.9778
Fixed modifications: Carbamidomethyl (C) (apply to specified residues or termini only)
Ions Score: 97 Expect: 3.4e-09
Matches : 22/156 fragment ions using 29 most intense peaks (help)
#	b	b++	b*	b*++	b0	b0++	Seq.	y	y++	y*	y*++	y0	y0++	#
1	114.091	57.5493					L							16
2	213.16	107.084					V	1642.9	821.954	1625.87	813.441	1624.89	812.949	15
3	312.228	156.618					V	1543.83	772.42	1526.81	763.907	1525.82	763.415	14
4	411.297	206.152					V	1444.76	722.886	1427.74	714.372	1426.75	713.88	13
5	524.381	262.694					I	1345.7	673.351	1328.67	664.838	1327.69	664.346	12
6	611.413	306.21			593.402	297.205	S	1232.61	616.809	1215.59	608.296	1214.6	607.804	11
7	725.456	363.231	708.429	354.718	707.445	354.226	N	1145.58	573.293	1128.55	564.78	1127.57	564.288	10
8	838.54	419.774	821.513	411.26	820.529	410.768	I	1031.54	516.272	1014.51	507.759	1013.53	507.267	9
9	967.582	484.295	950.556	475.781	949.572	475.289	E	918.453	459.73	901.426	451.217	900.442	450.725	8
10	1054.61	527.811	1037.59	519.298	1036.6	518.806	S	789.41	395.209	772.384	386.695	771.399	386.203	7
11	1111.64	556.322	1094.61	547.808	1093.63	547.316	G	702.378	351.693	685.351	343.179	684.367	342.687	6
12	1240.68	620.843	1223.65	612.33	1222.67	611.837	E	645.357	323.182	628.33	314.669	627.346	314.177	5
13	1339.75	670.377	1322.72	661.864	1321.74	661.372	V	516.314	258.661	499.288	250.147	498.303	249.655	4
14	1452.83	726.919	1435.8	718.406	1434.82	717.914	L	417.246	209.126	400.219	200.613	399.235	200.121	3
15	1581.87	791.44	1564.85	782.927	1563.86	782.435	E	304.161	152.584	287.135	144.071	286.151	143.579	2
16							R	175.119	88.0631	158.092	79.5498			1
CHORDC1
MS/MS Fragmentation of TTDFSDFLSIVGCTK
Found in Q9UHD1 in UniProt-Human, Cysteine and histidine-rich domain-containing protein 1 OS=Homo sapiens GN=CHORDC1 PE=1 SV=2
Match to Query 12126: 1689.795264 from(845.904908,2+) index(4107)
Title: jc_012214_Torres_AL2-2.3664.3664.2.dta
Data file C:\Program Files (x86)\Matrix Science\Mascot Daemon\mgf\124 jc-012214-Torres-AL2\mascot_daemon_merge.mgf
Monoisotopic mass of neutral peptide Mr(calc): 1689.7920
Fixed modifications: Carbamidomethyl (C) (apply to specified residues or termini only)
Ions Score: 100 Expect: 2.1e-09
Matches : 27/138 fragment ions using 28 most intense peaks (help)
#	b	b++	b0	b0++	Seq.	y	y++	y*	y*++	y0	y0++	#
1	102.055	51.5311	84.0444	42.5258	T							15
2	203.103	102.055	185.092	93.0497	T	1589.75	795.379	1572.72	786.866	1571.74	786.374	14
3	318.13	159.568	300.119	150.563	D	1488.7	744.856	1471.68	736.342	1470.69	735.85	13
4	465.198	233.103	447.187	224.097	F	1373.68	687.342	1356.65	678.829	1355.67	678.337	12
5	552.23	276.619	534.22	267.613	S	1226.61	613.808	1209.58	605.295	1208.6	604.803	11
6	667.257	334.132	649.246	325.127	D	1139.58	570.292	1122.55	561.779	1121.57	561.287	10
7	814.325	407.666	796.315	398.661	F	1024.55	512.778	1007.52	504.265	1006.54	503.773	9
8	927.409	464.208	909.399	455.203	L	877.481	439.244	860.455	430.731	859.471	430.239	8
9	1014.44	507.724	996.431	498.719	S	764.397	382.702	747.371	374.189	746.386	373.697	7
10	1127.53	564.266	1109.52	555.261	I	677.365	339.186	660.338	330.673	659.355	330.181	6
11	1226.59	613.801	1208.58	604.795	V	564.281	282.644	547.255	274.131	546.27	273.639	5
12	1283.62	642.311	1265.6	633.306	G	465.213	233.11	448.186	224.597	447.202	224.105	4
13	1443.65	722.327	1425.64	713.321	C	408.191	204.599	391.165	196.086	390.181	195.594	3
14	1544.69	772.851	1526.68	763.845	T	248.161	124.584	231.134	116.071	230.15	115.579	2
15					K	147.113	74.06	130.086	65.5468			1

## Sheet: B1 1 peptide Spectra
PCM1
MS/MS Fragmentation of MLQQQEQLR
Found in E7ETA6 in UniProt-Human, Pericentriolar material 1 protein OS=Homo sapiens GN=PCM1 PE=1 SV=1
Match to Query 9125: 1188.599094 from(595.306823,2+) index(1)
Title: jc_07111414_Torres_KATNB1-1.1001.1001.2.dta
Data file C:\Program Files (x86)\Matrix Science\Mascot Daemon\mgf\29 071114-jc-Torres-KATNB1\mascot_daemon_merge.mgf
Monoisotopic mass of neutral peptide Mr(calc): 1188.5921
Fixed modifications: Carbamidomethyl (C) (apply to specified residues or termini only)
Variable modifications:
M1 : Oxidation (M), with neutral losses 0.0000(shown in table), 63.9983
Ions Score: 31 Expect: 0.01
Matches : 17/110 fragment ions using 49 most intense peaks (help)
#	b	b++	b*	b*++	b0	b0++	Seq.	y	y++	y*	y*++	y0	y0++	#
1	148.043	74.525					M							9
2	261.127	131.067					L	1042.56	521.786	1025.54	513.272	1024.55	512.78	8
3	389.185	195.096	372.159	186.583			Q	929.48	465.244	912.453	456.73	911.469	456.238	7
4	517.244	259.126	500.217	250.612			Q	801.421	401.214	784.395	392.701	783.411	392.209	6
5	645.303	323.155	628.276	314.642			Q	673.363	337.185	656.336	328.672	655.352	328.18	5
6	774.345	387.676	757.318	379.163	756.335	378.671	E	545.304	273.156	528.278	264.642	527.294	264.15	4
7	902.404	451.705	885.377	443.192	884.393	442.7	Q	416.262	208.634	399.235	200.121			3
8	1015.49	508.248	998.461	499.734	997.477	499.242	L	288.203	144.605	271.176	136.092			2
9							R	175.119	88.0631	158.092	79.5498			1
LMNB1
MS/MS Fragmentation of LSSEMNTSTVNSAR
Found in P20700 in UniProt-Human, Lamin-B1 OS=Homo sapiens GN=LMNB1 PE=1 SV=2
Match to Query 12905: 1511.700294 from(756.857423,2+) index(10517)
Title: jc_07111414_Torres_KATNB1-3.831.831.2.dta
Data file C:\Program Files (x86)\Matrix Science\Mascot Daemon\mgf\29 071114-jc-Torres-KATNB1\mascot_daemon_merge.mgf
Monoisotopic mass of neutral peptide Mr(calc): 1511.6886
Fixed modifications: Carbamidomethyl (C) (apply to specified residues or termini only)
Variable modifications:
M5 : Oxidation (M), with neutral losses 0.0000(shown in table), 63.9983
Ions Score: 53 Expect: 3.5e-05
Matches : 32/216 fragment ions using 49 most intense peaks (help)
#	b	b++	b*	b*++	b0	b0++	Seq.	y	y++	y*	y*++	y0	y0++	#
1	114.091	57.5493					L							14
2	201.123	101.065			183.113	92.06	S	1399.61	700.309	1382.59	691.796	1381.6	691.304	13
3	288.155	144.581			270.145	135.576	S	1312.58	656.793	1295.55	648.28	1294.57	647.788	12
4	417.198	209.103			399.187	200.097	E	1225.55	613.278	1208.52	604.764	1207.54	604.272	11
5	564.233	282.62			546.223	273.615	M	1096.51	548.756	1079.48	540.243	1078.49	539.751	10
6	678.276	339.642	661.25	331.128	660.266	330.637	N	949.47	475.238	932.443	466.725	931.459	466.233	9
7	779.324	390.166	762.297	381.652	761.313	381.16	T	835.427	418.217	818.4	409.704	817.416	409.212	8
8	866.356	433.682	849.33	425.168	848.346	424.676	S	734.379	367.693	717.353	359.18	716.369	358.688	7
9	967.404	484.205	950.377	475.692	949.393	475.2	T	647.347	324.177	630.321	315.664	629.337	315.172	6
10	1066.47	533.74	1049.45	525.226	1048.46	524.734	V	546.299	273.653	529.273	265.14	528.289	264.648	5
11	1180.52	590.761	1163.49	582.248	1162.5	581.756	N	447.231	224.119	430.204	215.606	429.221	215.114	4
12	1267.55	634.277	1250.52	625.764	1249.54	625.272	S	333.188	167.098	316.161	158.584	315.178	158.092	3
13	1338.58	669.796	1321.56	661.283	1320.57	660.79	A	246.156	123.582	229.13	115.068			2
14							R	175.119	88.0631	158.092	79.5498			1

## Sheet: BL1 1 peptide Spectra
WDR62
MS/MS Fragmentation of VLVSSGQVDTGQQQAR
Found in O43379 in UniProt-Human, WD repeat-containing protein 62 OS=Homo sapiens GN=WDR62 PE=1 SV=4
Match to Query 8216: 1671.863864 from(836.939208,2+) index(1043)
Title: jc_07111414_Torres_KATNB2-2.1105.1105.2.dta
Data file C:\Program Files (x86)\Matrix Science\Mascot Daemon\mgf\30 071114-jc-Torres-KATNB2\mascot_daemon_merge.mgf
Monoisotopic mass of neutral peptide Mr(calc): 1671.8540
Fixed modifications: Carbamidomethyl (C) (apply to specified residues or termini only)
Ions Score: 66 Expect: 7.9e-07
Matches : 26/150 fragment ions using 39 most intense peaks (help)
#	b	b++	b*	b*++	b0	b0++	Seq.	y	y++	y*	y*++	y0	y0++	#
1	100.076	50.5415					V							16
2	213.16	107.084					L	1573.79	787.4	1556.77	778.887	1555.78	778.395	15
3	312.228	156.618					V	1460.71	730.858	1443.68	722.345	1442.7	721.853	14
4	399.26	200.134			381.25	191.129	S	1361.64	681.324	1344.61	672.811	1343.63	672.319	13
5	486.292	243.65			468.282	234.644	S	1274.61	637.808	1257.58	629.294	1256.6	628.803	12
6	543.314	272.161			525.303	263.155	G	1187.58	594.292	1170.55	585.779	1169.57	585.287	11
7	671.372	336.19	654.346	327.676	653.362	327.185	Q	1130.55	565.781	1113.53	557.268	1112.54	556.776	10
8	770.441	385.724	753.414	377.211	752.43	376.719	V	1002.5	501.752	985.47	493.238	984.486	492.747	9
9	885.468	443.237	868.441	434.724	867.457	434.232	D	903.428	452.218	886.401	443.704	885.417	443.212	8
10	986.515	493.761	969.489	485.248	968.505	484.756	T	788.401	394.704	771.374	386.191	770.39	385.699	7
11	1043.54	522.272	1026.51	513.759	1025.53	513.267	G	687.353	344.18	670.327	335.667			6
12	1171.6	586.301	1154.57	577.788	1153.58	577.296	Q	630.332	315.67	613.305	307.156			5
13	1299.65	650.331	1282.63	641.817	1281.64	641.325	Q	502.273	251.64	485.247	243.127			4
14	1427.71	714.36	1410.69	705.847	1409.7	705.355	Q	374.215	187.611	357.188	179.098			3
15	1498.75	749.878	1481.72	741.365	1480.74	740.873	A	246.156	123.582	229.13	115.068			2
16							R	175.119	88.0631	158.092	79.5498			1
MACF1
MS/MS Fragmentation of EVTSTVLHGK
Found in A0A0A6YYJ5 in UniProt-Human, Microtubule-actin cross-linking factor 1, isoforms 1/2/3/5 OS=Homo sapiens GN=MACF1 PE=1 SV=1
Match to Query 4545: 1069.575784 from(535.795168,2+) index(6092)
Title: jc_07111414_Torres_KATNB2-5.1531.1531.2.dta
Data file C:\Program Files (x86)\Matrix Science\Mascot Daemon\mgf\30 071114-jc-Torres-KATNB2\mascot_daemon_merge.mgf
Monoisotopic mass of neutral peptide Mr(calc): 1069.5768
Fixed modifications: Carbamidomethyl (C) (apply to specified residues or termini only)
Ions Score: 22 Expect: 0.049
Matches : 9/80 fragment ions using 27 most intense peaks (help)
#	b	b++	b0	b0++	Seq.	y	y++	y*	y*++	y0	y0++	#
1	130.05	65.5286	112.039	56.5233	E							10
2	229.118	115.063	211.108	106.058	V	941.542	471.274	924.515	462.761	923.531	462.269	9
3	330.166	165.587	312.155	156.581	T	842.473	421.74	825.447	413.227	824.462	412.735	8
4	417.198	209.103	399.187	200.097	S	741.425	371.216	724.399	362.703	723.415	362.211	7
5	518.246	259.627	500.235	250.621	T	654.393	327.7	637.367	319.187	636.383	318.695	6
6	617.314	309.161	599.303	300.155	V	553.346	277.176	536.319	268.663			5
7	730.398	365.703	712.388	356.697	L	454.277	227.642	437.251	219.129			4
8	867.457	434.232	849.447	425.227	H	341.193	171.1	324.167	162.587			3
9	924.479	462.743	906.468	453.738	G	204.134	102.571	187.108	94.0575			2
10					K	147.113	74.06	130.086	65.5468			1
